# Supplementary material for: Corncob structures in dental plaque reveal microhabitat taxon specificity
Source: Microbiome. 2022 Sep 5;10:145. doi: 10.1186/s40168-022-01323-x (PMC9446765; doi:10.1186/s40168-022-01323-x)
Supplement: Supplementary file 7 — Additional file 6. Taxon composition of corncob segments by donor. This is the numerical data underlying the bar chart in Fig. 4. [file 40168_2022_1323_MOESM6_ESM.xlsx]

## Sheet: TableSx
Composition of corncob segment	Donor 1	Donor 2	Donor 3	Donor 4	Donor 5	Donor 6	Donor 7	Donor 8	Donor 9	Donor 10	Donor 11	Donor 12	Donor 13	Donor 14	Total	Percent of total
S. cristatus	18	10	35	28	11	120	64	69	216	31	35	40	101	119	897	0.422714
S. mitis group	55	88	22	6	21	0	105	2	4	21	38	23	2	24	411	0.193685
Porphyromonas sp.	0	6	0	22	2	21	32	0	0	4	0	12	20	25	144	0.0678605
S. cristatus + S. mitis group	29	30	3	16	1	2	31	7	27	0	27	6	62	57	298	0.140434
S. cristatus + Porphyromonas sp.	2	3	3	10	0	13	12	0	0	0	0	12	38	27	120	0.0565504
S. mitis group + Porphyromonas sp.	0	19	3	22	5	1	76	0	1	0	0	18	8	16	169	0.0796418
S. cristatus + S. mitis group + Porphyromonas sp.	0	0	2	6	0	0	14	0	0	0	0	5	9	18	54	0.0254477
Streptococcus sp. unidentified	6	5	5	0	0	0	0	3	0	0	0	1	5	4	29	0.0136664
Total corncob segments counted	110	161	73	110	40	157	334	81	248	56	100	117	245	290	2122
Additional File 6. Taxon composition of corncob segments by donor. This is the numerical data underlying the bar chart in Figure 4.
